# Supplementary material for: Salivary gland organoid culture maintains distinct glandular properties of murine and human major salivary glands
Source: Nat Commun. 2022 Jun 7;13:3291. doi: 10.1038/s41467-022-30934-z (PMC9174290; doi:10.1038/s41467-022-30934-z)
Supplement: Supplementary file 8 — Source Data [file 41467_2022_30934_MOESM8_ESM.xlsx]

## Sheet: Figure 2
Figure 2d	Gene expression of mPG and mSLG specific markers
	Gene	Amy2			Muc19
	Sample	mPG	mSLG		mPG	mSLG
	Data	1	0.203048		1	135.612
		1.05718	0.217903		1.30008	140.835
		0.963977	0.254784		1.2452	164.971
	p-value	< 0.001			0.004

## Sheet: Figure 3
Figure 3d
	ATP-mediated Calcium influx					CCh-mediated Calcium influx
	Time (s)	( - )	ATP 10 M	ATP 1 M		Time (s)	( - )	CCh 100 M	CCh 10 M	CCh 1 M
	1	3254.04	3223.59	3677.75		1	4297.36	3286.9	3793.87	3634.2
	2	3598.22	3453.31	4084.78		2	4293.66	3216.05	3549.78	3738.82
	3	3575.43	3569.91	3822.38		3	4115.04	3025.23	3573.95	3512.14
	4	3617.07	3435.26	3664.06		4	3996.97	3137.85	3590.85	3376.4
	5	3465.75	3268.37	3445.28		5	3958.42	3315.92	3341.48	3434.88
	6	3639.93	3237.9	3584.11		6	4177.63	3652.78	3279.42	3635.94
	7	3617.6	3433.55	3793.03		7	4217.31	3558.18	3310.98	3403.9
	8	3828.73	3575.66	3742.47		8	3988.72	3729.05	3324.47	3371.39
	9	3700.73	3599.74	3408.91		9	3848.59	3610.45	3587.65	3249.48
	10	3795.44	3491.14	3417.59		10	3726.67	3629.76	3611.08	3224.89
	11	3650.28	3508.05	3451.11		11	4005.52	3449.04	3475.31	3084.58
	12	3716.38	3554.76	3616.99		12	3825.55	3513.67	3671.97	3080.14
	13	3565.06	3516.25	3609.97		13	3747.52	3252.38	3499.41	3191.6
	14	3576.56	3553.64	3498.71		14	3809.32	3742.62	3721.48	3281.09
	15	3843.94	3564.75	3532.55		15	3842.75	3269.16	3848.88	3146.1
	16	3783.5	3479.14	3520.68		16	3837.16	3023.38	4017.52	2984.37
	17	3596.09	3225.08	3441.33		17	3992.55	3446.7	3596.44	3106.39
	18	3726.49	3291.2	3710.66		18	3864.64	3268.21	3827.95	3336.72
	19	3767.96	3214.08	3562.93		19	3770.72	3257.13	3564.93	3304.36
	20	3665.14	3400.7	3450.51		20	3961.24	3637.68	3680.73	3426.3
	21	3818.87	3416.05	3539.49		21	3838.31	3410.49	3649.3	3124.32
	22	3628.59	3383.54	3503.41		22	3771.9	3262.7	3846.68	3274.48
	23	3577.55	3301.4	3569.27		23	3832.05	3686.36	3339.4	3572.9
	24	3438.05	3658.94	3692.65		24	3793.18	3287.15	3422.76	3317.74
	25	3536.57	3466.33	3328.25		25	3607.13	3358.78	3501.57	3272.24
	26	3560.79	3516.36	3457.88		26	3838.34	3552.53	3462.82	3338.96
	27	3507.66	3612.94	3671.11		27	3808.98	3426.7	3433.57	3176.61
	28	3563.05	3563.38	3577.77		28	3945.07	3257.08	3586.66	3264.72
	29	3425.06	3563.65	3547.04		29	4051.84	3566.48	3388.98	3254.77
	30	3318.78	3715.44	3439.42		30	3983.78	3443.01	3561.26	2961.49
	39	3785.08	6145.26	5633.93		39	3895.67	3975.6	3993.01	3462.16
	40	3655.48	6538.05	5657.31		40	4291.29	3996.92	4100.65	3370.48
	41	3703.01	6154.49	5934.41		41	4308.51	3735.26	3637.65	3307.15
	42	3809.86	6358.02	5769.85		42	4350.88	3765.76	3684.13	3344.16
	43	3611.67	6536.92	6443.96		43	4315.75	4087.93	4321.24	3156.89
	44	3440.5	6835.58	6922.53		44	4264.41	4261.21	4631.67	3443.11
	45	3539.39	7002.86	7301.53		45	4328.65	4346.48	4500.92	3856.74
	46	3707.58	7537.63	7395.13		46	4383.26	4324.27	4452.23	3762.38
	47	3689.22	7653.83	8072.45		47	4529.15	4676.4	5270.53	3695.32
	48	3688.5	7554.71	8360.35		48	4607.54	5158.98	5691.64	4040.18
	49	3703.42	7701.73	9016.97		49	4671.85	5727.36	6670.08	4650.37
	50	3960.82	7793.48	9057.56		50	4810.22	6852.61	7245.32	5541.05
	51	4199.6	8036.11	9349.39		51	4505.64	7193.58	7350.67	5380.34
	52	4092.93	8182.64	8857.54		52	4570.01	6876.36	8385.99	6062.16
	53	3771.33	7908.24	9476.49		53	4789.81	8028.18	9325.08	6857.04
	54	3855.19	7673.1	9096.43		54	4689.75	8741.87	8856.79	6671.16
	55	4203.18	8438.37	9625.85		55	4480.28	8853.2	9307.37	7075.48
	56	4029.39	9811.12	9280.46		56	4387.64	9147.92	8953.11	7613.37
	57	3882.3	9544.89	9646.39		57	4389.83	8372.39	8366.71	6746.08
	58	3400.87	9739.93	8946.24		58	4700.67	7643.36	9961.4	7574.86
	59	3553.3	10759	9113.73		59	4745.18	8653.04	10324.1	7188.21
	60	3776.23	10031.2	9280.54		60	4529.02	8380.01	8991.61	6082.46
	61	4140.59	10212.1	9360.55		61	4338.05	7993.85	9103.25	6672.21
	62	3783.64	9611.34	9260.72		62	4712.49	8264.29	8784.01	6638.66
	63	3849.93	9989.86	9571.08		63	4723.7	7937.22	8562.17	5937.01
	64	3580.29	10027.8	8597.71		64	4747.01	8071.09	9803.68	6066.44
	65	3905.96	9266.48	9205.97		65	4634.69	8238.52	9781.42	5339.92
	66	3961.63	9450.34	9513.15		66	4395.49	7827.8	8306.17	5219.2
	67	4340.38	9500.04	9175.43		67	4298.66	8381.66	8279.24	5393.77
	68	3982.78	10306.2	9365.39		68	4655.52	8370.46	8091.23	5005.42
	69	3742.14	10041.5	9193.01		69	4408.93	7931.25	7435.74	4699.26
	70	3790.66	9843.92	8847.59		70	4507.42	8013.91	7602.95	4520.34
	71	3802.82	9985.91	9524.92		71	4319.1	7577.46	7614.74	4699.63
	72	3887.43	9772.44	9088.57		72	4458.4	7661.31	7074.13	4542.91
	73	3945.26	10023.6	8828.23		73	4528.63	7861.93	6451.22	4217.57
	74	3907.31	10786.9	9139.98		74	4536.74	7395.59	6397.87	4408.32
	75	3779.45	10302.2	9382.14		75	4533.73	6879.72	5911.98	4145.99
	76	3858.53	9865.62	9307.64		76	4588.8	6761.04	5632.8	4212.07
	77	3681.13	10644.4	8883.02		77	4561.39	6599.73	5712.62	4310.57
	78	3772.64	10414	9879.62		78	4862.84	7192.73	5990.66	3535.32
	79	3869.78	10549.8	9097.56		79	4780.65	6543.56	5657.98	3978.65
	80	4029.29	10064	9549.72		80	4674.11	6468.07	5624.32	4266.32
	81	3805.25	10362.7	9282.62		81	4826.73	6122.54	5840.85	4000.07
	82	3821.41	10359.7	8864.29		82	4739.81	6091.18	5776.74	4092.02
	83	3876.43	10062.1	8841.77		83	4675.48	6034.09	5809.57	3930.06
	84	3887.84	10871.3	9160.99		84	4707.79	6365.76	5903.97	3863.66
	85	3830.45	10277.1	7847.9		85	4822.39	5911.81	5381.31	4393.87
	86	3805.11	10750.6	8384.77		86	4575.37	6119.07	5525.27	4111.1
	87	3846.8	10567.9	8261.2		87	4691.64	5562.48	5889.6	4110.22
	88	3820.21	11811.1	8010.52		88	4645.72	5097.25	5597.24	4244.09
	89	3782.8	11568	8278.08		89	4446.3	5398.52	4878.3	4117.68
	90	3481.36	11219.1	7956.78		90	4542.7	5169.88	4886.23	4327.56
	91	3353.99	12447.1	8631.58		91	4595.39	4957.56	4392.18	4369.03
	92	3805.2	12126.4	8457.92		92	4574.26	4530.68	5079.97	4273.71
	93	3818.21	11873.2	8335.02		93	4641.88	4570.34	4861.4	4445.49
	94	3571.05	11284	8793.54		94	4511.48	4840.09	4070.93	4320.51
	95	3661.86	11939	9511.96		95	4429.48	4998.98	4036.8	3948.77
	96	3345.25	12050.2	8919		96	4571.31	4053.43	4037.53	3663.03
	97	3509.59	11510.7	9441.28		97	4417.3	4530.38	3885.44	3486.8
	98	3900.84	12005.1	8804.58		98	4391.2	4487.81	4545.42	3766.32
	99	3513.27	11868.5	8801.36		99	4332.6	4958.27	4415.2	3615.72
	100	3366.37	12264.8	8965.62		100	4289.58	4823.35	4140.41	3151.33
	101	3534.8	12435.5	8914.91		101	4457.96	4365.41	4179.94	3398.37
	102	3410.05	12598.1	7968.95		102	4205.77	4245.88	3863.81	3789.04
	103	3599.49	11749.1	7903.08		103	4057.84	4452.38	4050.14	3878.6
	104	3696.99	11879.4	7652.82		104	4259.77	4091.49	4200.48	3895.2
	105	3663.95	11717.9	7518.02		105	4352.42	4173.02	4163.36	3492.71
	106	3859.58	12705.9	7532.95		106	4255.04	4136.88	4330.85	3502.28
	107	3922.62	12584.6	7695.12		107	4322.31	3971.76	4303.42	3689.67
	108	3896.7	11883.6	7475.59		108	4292.93	4103.51	4365.46	3753.84
	109	3990.04	11752.3	7662.18		109	4620.55	3872.05	4449.4	3205.39
	110	3794.01	12396.9	7496.37		110	4663.97	4164.6	4380.64	3060.57
	111	3952	11729.5	7697.52		111	4417.47	4372.25	4503.68	3148.63
	112	3758.34	11593.5	7489.57		112	4311.07	4324.2	4681.32	3553.95
	113	3681.86	10959.5	7501.78		113	4278.02	4067.89	4167.77	3307.96
	114	3626.26	11348.6	7743.42		114	4788.71	4174.88	4435.99	3310.43
	115	3593.8	12317.9	7254.31		115	4508.01	4147.56	4681.86	3261.56
	116	3636.96	12588.8	7159.78		116	4381.96	4399.08	4567.09	3285.39
	117	3676.45	11803.9	7484.54		117	4304.63	4039.43	4806	3370.2
	118	3345.09	12007.5	7334.7		118	4370.83	3899.47	4429.75	3807.66
	119	3598.81	12695.4	7253.77		119	4561.17	3730.56	4223.59	3291.34
	121	3471.02	13358.1	7641.56		121	4669.39	4140.15	4668	3334.91
	122	3615.67	12010.3	7092.69		122	4255.81	4091.4	4793.66	3201.3
	123	3617.35	12962.6	7570.9		123	4527.67	4004.84	4348.99	3106.26
	124	3411.76	11883.7	7668.75		124	4454.59	3749.67	4220.92	3350.13
	125	3388.12	12266.2	7240.9		125	4384.55	3907.64	3740.84	3318.28
	126	3614.01	13226.4	6779.88		126	4240.59	3885.53	3630.37	2955
	127	3551.34	13710.4	7169.94		127	4060.1	3940.84	3853.46	2904.53
	128	3626.7	13626.5	6707.38		128	4118.93	4034.1	3975.56	2695.49
	129	3849.93	12347.1	7434.13		129	4270.33	3767.52	3755.74	2896.85
	130	3761.78	14587.3	6979.4		130	4297.18	3613.91	3875.8	2997.44
	131	3870.44	13772.3	6644.94		131	4329.41	3643.27	4080.74	2592.83
	132	3886.4	12568.4	6624.42		132	4276.38	3490.01	3698.66	2738.81
	133	4053.24	12707.5	6828.61		133	4342.78	3695.17	3762.16	2622.53
	134	3849.61	12378.7	6411.2		134	4433.85	3859.49	3834.46	2778.8
	135	4040.19	13432.3	6935.17		135	4469.59	3434.01	3877.2	2970.39
	136	3585.09	12453.7	6368.07		136	4358.67	3821.84	3868.84	2835.7
	137	3772.31	11860.8	6533.61		137	4317.73	3618.6	3823.02	2728.42
	138	3803.62	13618.2	6646.67		138	4220.54	3657.59	3510.88	2885.53
	139	3809.65	11806.8	6880.17		139	4448.43	3801.51	3675.76	2922.8
	140	3528.69	12502.7	7057.68		140	4247.84	3731.08	3685.21	2969.24
	141	3880.03	12445.9	7258.88		141	4276.54	3484.04	3871.91	3033.73
	142	3576.64	11365.3	7291.87		142	4314.16	3608.25	3830.37	2814.75
	143	3804.2	11371.3	7600.59		143	4359.44	3362.24	3764.3	2673.05
	144	3879.63	12387.9	7531.69		144	4420.17	3474.18	3635.29	2760.84
	145	3832.95	14200.4	7491.61		145	4615.53	3443.06	3682.03	2714.39
	146	3661.6	14269.5	7469.11		146	4329.31	3469.3	3881.95	2856.08
	147	3911.2	12663.2	6943.41		147	4420.48	3193.03	3700.45	2945.91
	148	3611.58	14388.7	7532.09		148	4228.27	3335.98	3489.25	2874.04
	149	3566.99	13782.9	7244.65		149	3956.74	3523.29	3310.4	2537.25
	150	3562.42	14682.4	6533.45		150	4043.35	3788.79	3371.53	2795.16
	151	3826.99	14506.3	6582.98		151	4283.85	3773.19	3631.06	2833.8
	152	3608.53	14052.4	6248.12		152	4059.34	3865.85	3759.69	3252.56
	153	3801.06	13486.4	6446.43		153	3866.07	3520.8	3291.3	2997.26
	154	3789.8	14693.9	7005.46		154	3770.95	3637.67	3455.98	2906.7
	155	3385.65	16571.3	6109.89		155	3792.35	3869.03	3392.92	2781.44
	156	3519.36	14449.7	6001.78		156	4012.39	3929.28	3415.99	2953.82
	157	3793.41	15723.7	5932.48		157	4166.03	3494.68	3533.57	3055.01
	158	3801.51	16640.3	5870.39		158	3979.29	3402.93	3512.2	2999.58
	159	3878.12	16159	6500.61		159	4150.01	3295.5	3509.43	2813.76
	160	3782.48	16092	6495.98		160	4075.65	3455.69	3525.39	2976.56
	161	3647.8	13513.5	5543.89		161	4039.57	3463.62	3406.18	3006.77
	162	3714.66	14873.5	5722.99		162	4162.78	3220.19	3545.84	3042.66
	163	3715.86	12663.8	5389.69		163	4361.32	3442.36	3668.45	3027.91
	164	4039.6	12304.8	5811.41		164	4600.37	3531.39	3680.93	2816.23
	165	3710.71	11124.9	5662.19		165	4431.01	3979.47	3990.44	3060.62
	166	3629.56	12143.3	5543.48		166	4223.93	3676.34	3695.51	3078.01
	167	4027.51	14478.9	5081		167	4338.43	3582.03	3486.79	2811.66
	168	3666.05	13788.3	5660.87		168	4482.99	3575.7	3598.48	2889.29
	169	3700.22	15754.1	5243.11		169	4546.13	3594.74	3445.7	2725.94
	170	3785.9	14382.9	5637.37		170	4450.91	3707.69	3198.47	2789.08
	171	3693.76	15661.3	5231.21		171	4110.83	3847.53	3335.73	2882.01
	172	3710.23	16813.1	5326.11		172	4255.66	3444.7	3022.08	2648.76
	173	3900.98	15485.2	5257.49		173	4110.24	3400.76	3076.72	2772.52
	174	3553.78	12279.5	5270.85		174	4142.13	3220.43	3206.98	3104.72
	175	3645.96	12429.6	4902.14		175	4058.12	3134.12	2993.92	3082.66
	176	3607.77	13519.4	5111.42		176	4002.84	3474.95	2925.32	3037.21
	177	3561.24	13077	5570.11		177	4070.54	3358.67	3056.42	3081.59
	178	3339.94	12987.1	5223.32		178	4040.42	3278.28	3140.8	3076.12
	179	3473.41	14364.3	5454.05		179	3919.21	3311.26	3224.15	3094.05
	180	3447.3	12241.1	5652.81		180	4059.26	3207.3	3243.42	3039.58
	181	3523.33	15199.2	5446		181	4027.7	3183.49	3108.85	2763.34
	182	3474.48	13347.7	5763.98		182	4079.85	3407.21	2973.33	2643
	183	3279.23	13114.6	5919.04		183	4220.24	3408.41	2821.35	2761.1
	184	3346.04	13677.3	5567.14		184	4145.94	3443.08	3033.41	2718.61
	185	3350.1	13760.9	5654.27		185	4047.41	3374.59	3045.35	2491.72
	186	3319.99	12239.9	5748.49		186	4053.31	3155.75	3293.02	2566.92
	187	3479.57	12103.1	5578.89		187	4156.27	3119.92	3001.12	2689.4
	188	3350.35	13314.9	5308.62		188	4163.03	3300.95	2807.68	2711.05
	189	3420.89	13296.2	5237.07		189	4274.41	3192.48	2930.28	2709.88
	190	3510.15	11298.1	5424.31		190	4215.18	3186.24	3157.79	2854.58
	191	3332.15	9133.82	5233.72		191	4081.64	2893.98	3336.2	2888.64
	192	3439.44	10914.1	5332.69		192	4143.17	3022.49	3397.26	2802.64
	193	3397.26	10323.5	5240.56		193	4453.14	3173.74	3033.3	2909.17
	194	3273.94	11409.4	4891.07		194	4286.5	3571.44	3040.09	2964.83
	195	3477.09	12763	5089.43		195	4284.14	3411.07	3048.48	2826.57
	196	3410.56	12095.6	5195.91		196	4256.66	3426.7	3166.71	2909.01
	197	3275.18	12887.9	5307.3		197	4124.93	3305.59	3586.01	2945.53
	198	3538.74	11053.9	4999.05		198	4081.63	3615.75	3430.5	2856.74
	199	3455.17	13101.2	5412.48		199	4323.35	3650.1	3200.32	2877.13
	200	3282.11	14846.5	5169.84		200	4038.83	3734.42	3349.78	2952.71
	201	3549.47	13179.4	4953.02		201	4024.46	3395.13	3503.52	2787.38
	202	3518.22	10680.1	5138.22		202	4192.15	3468.84	3443.2	2755
	203	3630.74	10274.8	5007.44		203	3994.79	3527.42	3502.28	2975.1
	204	3565.79	12391.4	4745.51		204	3958.72	3564.6	3098.2	2907.74
	205	3507.54	8812.54	4981.53		205	4076.34	3465.1	2937.73	2890.5
	206	3300.39	8584.85	4945.46		206	3995.45	3430.55	3007.56	2864.32
	207	3575.14	9112.39	4933.21		207	4021.17	3347.45	3140.45	2782.66
	208	3424.42	9426.59	5189.54		208	3906.31	3262.55	2928.99	2766.65
	209	3358.97	9744.39	4578.9		209	3826.59	3270.95	3047.95	2931.25
	210	3336.14	7495.57	4630.98		210	3743.97	3204.65	2817.18	2828.06

## Sheet: Figure 4
Figure 4b	Proportion of human salivary gland organoid with different morphology
		Solid				Cystic				p-value
	hPG	74.1	87.5	79.2	73.5	25.9	12.5	20.8	26.5	<0.001
	hSMG	28.6	47.4	47.8	38.9	71.4	52.6	52.2	61.1		0.02
	hSLG	21.7	21.4	29.2	17.1	78.3	78.6	70.8	82.9
Figure 4d	Proportion of basal or luminal cell populations from human 3 major salivary glands
		hPG					hSMG				p-value		hSLG				p-value
	CD49f+ CD26-	41.1	35.5	24.9	32.98		9.43	9.01	3.93	32.6	0.04		23.7	5.44	20.8	3.8	0.02
	CD49f+ CD26+	22.4	22.7	11.5	26.3		36.1	44.8	32.5	31.2	0.04		55.7	30.4	39.2	39.7	0.02
	CD49f- CD26-	28	29.3	51.8	39.6		30.1	34.3	34.2	28.6	0.75		7.45	41.1	28.1	36.4	0.62
	* p-value is calculated by the comparison to hPG data.
Figure 4f	Organoid forming efficiency of isolated cell populations from human SMG
	CD49f+ CD26-	CD49f+ CD26+	CD49f- CD26-
	0.3	1.2	0
	0.1	0.7	0
	0.1	1	0
	0.2	0.7	0
	0.1	1	0
p-value	<0.001

## Sheet: Figure 6
Figure 6h	IR dose response test with different lines of tumoroids
	IR dose response (Gy)	AdCC-1				AdCC-2				MEC-1				MEC-2				MEC-3
	0	103.815	106.921	93.789	95.475	100.02	103.47	96.51		101.16	85.04	113.79		100.005	92.8292	107.171		102.815	106.007	91.178
	1	86.261	94.81	69.07		51.5	97.73	67.37		119.53	79.5	104.84		67.4257	87.2441	68.4313		69.534	95.5	63.669
	2	84.797	81.82	66.098		44.87	56.56	46.52		90.76	90.97	173.96		43.8942	50.16	45.4878		61.894	66.615	58.024
	3	82.029	77.748	65.641		54.66	35	38.27		126.73	179.09	156.8		27.7131	30.3942	32.8324		52.505	56.468	54.506
	5	76.754	69.723	59.302		20.25	21.56	20.49		129.31	133.59	126.04		20.5531	24.2491	30.5396		62.08	60.886	52.279
	10	54.914	58.628	53.49		23.64	16.54	17.38		124.78	114.23	125.27		30.2178	24.6127	21.9207		35.445	43.332	45.14

## Sheet: Supplementary Figure 1
Supplementary Figure 1b	Proportions of keratinized organoids and keratinization marker (Involucrin) in organoids cultured from different conditions
		+EGF						+NRG1					p-value
	Keratinized organoids	90.1818	88.3281	86.6221	91.7219	88.5906		12.6316	8.96057	8.87372	7.2165	11.7117	<0.001
		+EGF						+NRG1
	Involucrin	1.08419	1.02287	0.901724				0.218768	0.126666	0.270507			<0.001
Supplementary Figure 1d	Expressions of Wnt family genes and regulation by growth factors
		HBEGF			Nrg1			p-value	Tgfa			p-value
	Wnt3a	0.712329	1.52877	0.758904	24.474	14.8301	17.8685	<0.001	1.36986	1.86849	1.08767	0.86
	Wnt4	1.00607	1.289	0.704923	10.1336	6.11605	6.59175	0.002	1.28996	1.11349	0.816176	0.95
	Wnt5a	1.07945	0.99335	0.927196	2.13896	1.47847	1.52048	0.02	1.14666	0.956598	0.979699	0.89
	Wnt5b	0.566143	1.46527	0.968582	4.17259	4.50868	5.5771	<0.001	0.708144	0.662877	0.917115	0.58
	Wnt7a	1.05835	1.25068	0.690978	1.47704	0.932469	0.941113	0.86	1.14911	0.982172	0.668287	0.86
	Wnt7b	1.43913	0.809859	0.751006	1.62752	1.22108	0.872988	0.74	1.21328	1.00453	0.656187	0.89
	Wnt10a	1.3123	0.948153	0.739552	0.828952	0.82132	0.353967	0.57	1.36099	1.17456	0.541127	0.93
	Wnt10b	1.23125	1.02806	0.740691	10.7582	7.37048	9.82326	<0.001	0.821641	0.950351	0.705882	0.84
	* p-value is calculated by the comparison to data from samples treated with HB-EGF.
Supplementary Figure 1g	Regulation of acinar-related gene expression by different FGF supplements
		No FGF			+FGF1 (5 nM)			+FGF1 (5 nM) + FGF7 (1 nM)			p-value	+FGF1 (5 nM) + FGF7 (5 nM)			p-value
	Smgc	0	0	0	1.41154	0.696381	0.892083	2.05914	2.33089	2.57588	0.009	0.607869	1.85581	1.72289	0.44
	Prol1	0	0	0	0.27243	1.89557	0.832004	1.54083	3.14645	4.62128	0.13	2.12893	4.15376	3.60075	0.04
	* p-value is calculated by the comparison to data from samples treated with FGF1.
Supplementary Figure 1h	Regulation of organoid formation and proliferation by IWP-2, inhibitor of Wnt signaling pathway
	Untreated	103	95.8	102
	IWP2 (2 )	62.6	61.4	60.7
	p-value	<0.001

## Sheet: Supplementary Figure 2
Supplementary Figure 2a	mSMG organoid: Proliferation of organoids cultured in different media composition
	organoid proliferation (10^4)
	GEM (1)	-NRG1 (2)	-NOG (3)	-RSPO1 (4)	-FGFs (5)	-TGFi (6)
	4.7	3.28	3.17	2.46	1.17	0.821
	3.81	3.11	2.17	1.41	1.06	2.58
	5	2.4	1.41	1.88	0.997	1.88
	p-value	0.1	0.01	0.004	<0.001	0.003
	* p-value is calculated by the comparison to GEM data.
Supplementary Figure 2c	mSMG: gene expression of tissue and organoid cultured for different passages
	Krt5					Krt7					Aqp5
	Tissue	1 month	4 months	8 months		Tissue	1 month	4 months	8 months		Tissue	1 month	4 months	8 months
	0.155362	1.02489	2.71311	2.25679		0.387654	1.15509	1.25718	1.0037		0.097951	0.921894	1.95801	1.65227
	0.108994	0.915739	1.40643	1.67113		0.302469	0.779379	1.46515	0.557934		0.186273	1.00979	1.34651	1.81103
	0.070707	1.05937	1.75343	2.10399		0.344084	1.1108	1.82448	0.674289		0.257965	1.06832	1.0156	2.25806
	Bhlha15					Krt14					Acta2
	Tissue	1 month	4 months	8 months		Tissue	1 month	4 months	8 months		Tissue	1 month	4 months	8 months
	35.2144	1.26031	0.344084	0.244101		0.391587	1.13607	1.1416	1.27989		86.6597	1.2059	0.120616	0.09489
	36.2558	0.934956	0.184402	0.305129		0.23144	0.795774	0.804207	1.0561		80.9677	0.704877	0.137167	0.060607
	30.6391	0.848656	0.44083	0.326177		0.245195	1.06816	0.869508	1.14497		77.7193	1.17646	0.272086	0.007941
Supplementary Figure 2g
	mSMG organoid: ATP-mediated Calcium influx					mSMG organoid: CCh-mediated Calcium influx
	Time (s)	Vehicle	ATP			Time (s)	Vehicle	CCh
	1	4083.09	3030.77			1	4238.14	3560.8
	2	3844.24	3211.51			2	4404.52	3681.14
	3	3718	3137.23			3	4444.64	3757.23
	4	3652.27	3034.8			4	4436.84	3868.24
	5	3640.7	3006.27			5	4334.67	3950.07
	6	3569.87	3148.37			6	4611.73	4053.54
	7	3475.58	3203.36			7	4578.15	4241.37
	8	3269.47	3087.24			8	4616.68	4483.49
	9	3416.81	2987.7			9	4654.21	4698.69
	10	3687.85	2965.58			10	4636.71	3830.82
	11	3731.21	3294.06			11	4768.96	3949.15
	12	3818.57	3446.55			12	5237.07	4066.03
	13	3965.52	3442.76			13	5094.34	4292.1
	14	3944.17	3346.5			14	5493.89	4000.44
	15	4182.3	3527.99			15	5463.78	4118.86
	16	4307.02	3595.05			16	5368.98	4396.13
	17	4144.38	3641.25			17	5261.95	4121.59
	18	4273.38	3476.14			18	5309.79	3969.58
	19	4362.28	3495.48			19	4917.09	4024.5
	20	4200.31	3423.51			20	5028.43	3796.91
	21	4289.5	3801.31			21	4687.39	4217.08
	22	4230.03	3697.16			22	4693.95	4120.92
	23	4037.84	3627.49			23	4769.59	3996.73
	24	4065.2	3548.4			24	4492.39	3959.29
	25	3909.18	3446.37			25	4557.32	3895.67
	26	3691.7	3390.32			26	4677.02	3844.51
	27	3930.23	3492.99			27	4929.95	4039.54
	28	4256.19	3241.46			28	4814.21	4151.52
	29	4277.05	3209.69			29	5013.18	4346.33
	30	4442.89	3207.76			30	5176.08	4402.09
	31	4544.33	3414.49			31	4511.82	4618.83
	41	3074.99	6402.85			40	6081.15	5057.35
	42	3418.76	6998.24			41	5735.25	5508.12
	43	3422.75	6829.62			42	5784.36	6131.84
	44	3339.1	7087.91			43	5058.1	6627.4
	45	3666.9	7072.75			44	4894.4	7462.13
	46	3829.5	7016.82			45	5134.11	7427.21
	47	3749.74	7095.77			46	4716.92	7800.29
	48	3581.28	7115.97			47	4796.35	8384.94
	49	3614.9	6804.61			48	4781.73	8667.21
	50	3495.28	6784.08			49	4652.34	8890.96
	51	3770.84	6315.67			50	4318.55	9079.79
	52	3942.78	6500.18			51	4431.04	8648.82
	53	4023.85	6362.9			52	4128.71	8710.06
	54	4254.28	6320.62			53	4184.2	8675.77
	55	4483.26	6390.7			54	4359.74	8394.1
	56	4229.62	6475.81			55	4332.41	7868.99
	57	4580	6383.91			56	4087.66	7618.08
	58	4731.65	6704.54			57	4176.83	7352.03
	59	4665.75	6830.73			58	4514.71	6857.58
	60	4761.65	6719.13			59	4562.6	7001.87
	61	4541.54	6490.33			60	4576.75	6794.16
	62	4686.23	6175.57			61	4846.8	6300.4
	63	4803.07	5990.74			62	4819.54	7204.94
	64	4766.01	5816.85			63	4741.91	7348.02
	65	4386.54	5572.29			64	4990.31	7470.29
	66	4414.1	5267.95			65	4874.88	7854.34
	67	4274.82	5323.39			66	4604.8	7376.24
	68	4515.49	5367.22			67	4930.78	7764.81
	69	4208.81	5398.97			68	4513.33	8024.33
	70	4155.83	5148.38			69	4800.09	7832.24
	71	4129.05	5613.83			70	5126.09	7406.47
	72	4307.72	5455.41			71	4799.59	7273.31
	73	4305.83	5365.85			72	4710.43	7187.21
	74	4165.65	5208.27			73	4800.69	6697.33
	75	3816.25	5436.68			74	4505.12	6502.57
	76	3730.61	5399.75			75	4514.4	6346.33
	77	3704.5	5493.29			76	4361.8	6619.66
	78	3640.43	5268.97			77	4121.41	6759.92
	79	3660.11	5467.88			78	4083.25	6547.62
	80	3577.25	5607.96			79	3959.22	6478.54
	81	3770.31	6216.51			80	4422.64	6374.49
	82	4025.09	6071.74			81	4353.7	6427.11
	83	4300.17	5966.69			82	4386.33	6350.36
	84	4467.44	5973.66			83	4398.56	6335.25
	85	4458.84	5928.99			84	4468.57	6383.08
	86	4382.33	5523.14			85	4654.25	6649.34
	87	4650.26	5188.25			86	4805.13	6807.79
	88	4567.99	4552.39			87	4640.24	7035.64
	89	4349.58	4552.69			88	4677.56	6831.42
	90	4507.74	4644.68			89	4511.85	6822.66
	91	4664.72	4388.6			90	4470.51	6624.05
	92	4616.65	4108.9			91	4336.81	6366.92
	93	4563.67	4368.89			92	4433.94	6199.47
	94	4379.36	4876.3			93	4259.09	6115.99
	95	4407.56	4798.22			94	4275.34	5908.53
	96	4605.53	4543.42			95	4696.63	5875.41
	97	4550.55	4570.85			96	4787.48	6326.56
	98	4457.22	4702.31			97	4788.39	6533.62
	99	4542.84	4802.35			98	5054.15	7315.18
	100	4627.11	4713.51			99	5347.75	7155.15
	101	4832.53	4513.65			100	5582.49	7218.05
	102	4690.58	4847.36			101	5319.71	7197.33
	103	4845.29	5265.72			102	5124.96	7407.13
	104	4545.08	5488.02			103	5177.86	6829.06
	105	4319.96	5660.75			104	5040.98	6384.99
	106	4331.2	5923.23			105	5264.94	6060.5
	107	4197.52	5861.38			106	4787.44	6213.35
	108	3878.18	5618.69			107	4729.35	5815.04
	109	3990.24	5341.56			108	4807.75	5968.65
	110	3712.22	5101.53			109	4701.96	6022.16
	111	3949.86	4785.11			110	4593.17	6439.99
	112	4081.39	4566.73			111	4706.88	6703.24
	113	3867.66	4171.32			112	4461.84	6442.77
	114	4189.22	4243.4			113	4251.11	6600.41
	115	4496.97	4539.33			114	4174.58	6752.94
	116	4442.89	4826.35			115	4263.39	6480.12
	117	4530.81	4704.15			116	4085.74	5935.11
	118	4313.67	4818.19			117	4213.16	5677.94
	119	4243.52	4729.99			118	4281.95	5659.71
	121	4356.47	4824.88			119	4230.73	5376.73
	122	4119.67	4787.99			121	4416.67	5616.08
	123	3746.67	4914.2			122	4496.95	5668.31
	124	3896.78	4639.74			123	4606.71	5582.28
	125	3755.2	4519.19			124	4650.11	5900.22
	126	3801.4	4255.33			125	4716.5	5709.62
	127	3883.87	4183.26			126	4776.3	5546.84
	128	3933.12	4348.27			127	4580.41	6076.41
	129	3918.83	4331.19			128	4358.26	5512.55
	130	4050.72	4226.61			129	4262.34	5567.44
	131	4019.81	4353.74			130	4152.9	5330.71
	132	3997.97	4515.87			131	4170.44	5224.54
	133	4089.16	4577.19			132	4325.39	5272.62
	134	4081.82	4695.54			133	4261.91	5413.61
	135	4150.91	4660.77			134	4377.46	5178.02
	136	4285.2	4476.2			135	4533.17	5512.98
	137	4457.87	4230.36			136	4449.51	5515.32
	138	4339.61	4010.15			137	4283.82	5599.53
	139	4452.43	4123.25			138	4364.9	5407.99
	140	4423.28	4241.4			139	3963.42	5381.69
	141	4075.54	4237.61			140	3821.16	5385.23
	142	3895.23	4159.25			141	3877.36	5335.37
	143	3848.52	4438.13			142	3861.34	5086.38
	144	3742.46	4599.31			143	4046.9	5060.8
	145	3628.11	4791.2			144	4129.27	5323.49
	146	3543.23	4983.84			145	4245.55	5860.57
	147	3455.64	4871.4			146	4482.64	6053.85
	148	3748.28	4942.74			147	4459.56	5844.13
	149	4168.76	4849.76			148	4709.4	6063.74
	150	4090	4980.34			149	4731.63	6117.47
	151	4008.19	4745.02			150	4524.87	6259.85
	152	4135.13	4779.44			151	4470.17	5892.01
	153	4207.03	4670.75			152	4369.91	5511.1
	154	4249.91	4704.64			153	4125.85	5257.32
	155	4202.8	4635.12			154	4379.52	5614.85
	156	3833.25	4939.53			155	4202.61	5793.27
	157	3779.05	4711.74			156	4408.7	5978.58
	158	3955.76	4682.13			157	4563.58	5809.34
	159	3789.35	4653.02			158	4637.93	6054.1
	160	3937.05	4347.25			159	4527.4	6122.96
	161	3838.82	4158.75			160	4703.22	6077.51
	162	3798.42	4262.36			161	4564.13	5666.77
	163	3835	4194.79			162	4455.97	5031.25
	164	3834.4	4212.56			163	4207.31	4672.53
	165	3952.88	4369.33			164	4293.76	4578.1
	166	4217.98	4090.56			165	4311.56	4699.1
	167	4061.1	4190.63			166	4590.26	5105.33
	168	4347.57	4243.2			167	4650.15	5498.64
	169	4469.71	4482.48			168	4653.8	5567.42
	170	4397.86	4351.84			169	4539.57	5663.37
	171	4334.33	4366.56			170	4448.87	6095.94
	172	4194.2	4853.95			171	4099.37	6499.53
	173	4295.6	5258.4			172	4184.93	6457.67
	174	4355.44	5251.73			173	3920.68	5785.47
	175	4119.51	5469.02			174	3734.22	5594.87
	176	4064.02	4903.64			175	3774.97	6045.98
	177	4087.88	4911.73			176	4356.3	6263.22
	178	4154.41	4714.12			177	4728.69	6446.6
	179	4045.66	3999.2			178	5362.71	5901.39
	180	3915.24	3683.69			179	5240.44	5814.01
	181	3974.21	3854.66			180	5267.54	5799.64
	182	4180.19	3968.27			181	5394.18	5766.44
	183	4082.92	4280.71			182	5675.46	5697.87
	184	4104.81	4233.41			183	5253.49	5332.83
	185	4217.61	4514.06			184	4893.73	4744.89
	186	4139.43	4682.69			185	4752.18	4813.85
	187	4342.93	4641.41			186	4575.84	4683.12
	188	4360.74	4566.27			187	4580.18	5046.84
	189	4222.7	4534.66			188	4784.57	4923.35
	190	4364.23	4475.3			189	4474.45	4457.01
	191	4319.32	4776.35			190	4402.15	4526.28
	192	4221.61	4651.24			191	4536.16	4534.9
	193	4244.78	4653.58			192	3942.95	4997.38
	194	4308.21	4920.69			193	4183.25	5276.99
	195	4281.85	4699.83			194	4119.18	4956.82
	196	4360.03	4660.72			195	3740.82	5221.94
	197	4102.59	4615.9			196	3755.09	5540.61
	198	4329.55	4263.86			197	4072.43	5747.17
	199	4362.97	4601.13			198	4218.99	5540.66
	200	4481.45	4737.45			199	4300.41	5005.29
						200	4501.08	4810.89

## Sheet: Supplementary Figure 4
Supplementary Figure 4a	Differential gene expression between murine SLG and PG organoids
	Dcpp3			Sox2			Calml3			Serpine2
	mSLG	mPG	p-value	mSLG	mPG	p-value	mSLG	mPG	p-value	mSLG	mPG	p-value
	6.63742	0.698278	0.002	22.8228	0.600791	<0.001	0.186963	0.778449	0.02	0.584342	1.03319	0.002
	7.51752	1.59654		24.7183	2.08648		0.160448	1.18631		0.652928	1.0435
	5.79885	0.897001		20.9285	0.797744		0.174232	1.08286		0.681673	0.927528
Supplementary Figure 4b	Differential gene expression between murine SMG and PG organoids
	Itga8			Sox2			Calml3			Serpine2
	mSMG	mPG	p-value	mSMG	mPG	p-value	mSMG	mPG	p-value	mSMG	mPG	p-value
	2.74275	1.11093	0.03	3.0855	0.600791	0.04	0.279435	0.778449	0.02	0.819206	1.03319	0.02
	1.82704	1.08537		4.23339	2.08648		0.233627	1.18631		0.627515	1.0435
	2.29537	0.82934		2.50558	0.797744		0.238331	1.08286		0.739337	0.927528
Supplementary Figure 4c	Differential gene expression between murine SMG and SLG organoids
	Itga8			Calml3			Dcpp3			Sox2
	mSMG	mSLG	p-value	mSMG	mSLG	p-value	mSMG	mSLG	p-value	mSMG	mSLG	p-value
	1.63817	1.03068	0.02	1.61018	1.07733	0.02	0.0113755	1.00352	0.006	0.135503	1.00229	<0.001
	1.37832	1.02414		1.34623	1.00397		0.00314354	1.13659		0.185914	0.919101
	1.62869	0.94737		1.37333	0.924545		0.00124175	0.876738		0.110036	1.08553

## Sheet: Supplementary Figure 5
Supplementary Figure 5c	hSMG: gene expression of tissue and organoid cultured for different passages
	KRT5					KRT7					AQP5
	Tissue	1 month	2 months	4 months		Tissue	1 month	2 months	4 months		Tissue	1 month	2 months	4 months
	0.328	1.218	1.744	0.668		0.412	1.007	1.733	1.392		40.037	1.071	0.912	1.809
	0.319	1.246	1.935	0.723		0.46	1.174	1.7	1.279		44.021	1.265	0.942	1.73
	0.174	0.822	1.324	1.118		0.198	0.909	1.403	2.02		56.186	0.871	0.96	1.59
	0.179	0.801	1.511	1.004		0.224	0.93	0.956	1.812		57.005	0.848	0.97	1.455
	BHLHA15					KRT14					ACTA2
	Tissue	1 month	2 months	4 months		Tissue	1 month	2 months	4 months		Tissue	1 month	2 months	4 months
	28.978	1.231	1.493	2.499		2.633	1.084	1.211	1.288		14.032	1.037	1.732	1.096
	25.911	0.976	1.659	2.487		2.759	1.146	1.13	1.238		15.737	0.928	1.759	1.075
	46.328	0.93	1.254	3.059		1.147	0.895	1.122	1.232		12.345	1.035	1.36	1.44
	54.106	0.895	1.178	3.052		1.394	0.899	1.103	1.072		12.805	1.003	1.381	1.31

## Sheet: Supplementary Figure 6
Supplementary Figure 6e								Supplementary Figure 6f								Supplementary Figure 6g								Supplementary Figure 6h
hSMG: ATP-mediated Calcium influx				hSMG: CCh-mediated Calcium influx				hPG: ATP-mediated Calcium influx				hPG: CCh-mediated Calcium influx				hSLG: ATP-mediated Calcium influx				hSLG: CCh-mediated Calcium influx				hSMG: CCh-mediated Calcium influx and inhibition by Atropine
Time (s)	Vehicle	ATP		Time (s)	Vehicle	CCh		Time (s)	Vehicle	ATP		Time (s)	Vehicle	CCh		Time (s)	Vehicle	ATP		Time (s)	Vehicle	CCh		Time (s)	( - )	CCh 10 M	ATR + CCh
2	1213.36	1344.36		2	1353.41	1357.29		2	1504.37	2933.54		2	2565.81	2686.33		2	3142.59	2974.53		2	3254.95	3195.26		1	4297.36	3286.9	2622.2
4	1730.69	1309.89		4	1271.25	1221.14		4	1685.9	2689.81		4	2546.33	2582.78		4	3469.49	3315.53		4	3495.05	3369.69		2	4293.66	3216.05	2845.64
6	1981.17	1256.39		6	1237.96	1412.79		6	1857.21	2700.2		6	2443.82	2446.42		6	3464.79	3273.34		6	3163.09	3019.02		3	4115.04	3025.23	2776.95
8	1782.15	1212.02		8	1204.77	1329.5		8	1857.65	2684.02		8	2959.53	2426.9		8	3717.28	3161.42		8	2773.14	3114.02		4	3996.97	3137.85	2902.07
10	1782.15	1286.97		10	1359.92	1318.56		10	1988.92	2384.99		10	2977.93	2222.18		10	3789.63	3648		10	3068.53	3097.96		5	3958.42	3315.92	3096.17
12	1794.58	1333.4		12	1346.15	1267.49		12	2075.47	2375.47		12	2699.71	2411.09		12	3485.84	3396.5		12	2820.02	3128		6	4177.63	3652.78	3041.88
14	1683.48	1401.09		14	1142.22	1229.43		14	2210.23	2476.57		14	2848.68	2313.45		14	3554.7	3091.96		14	2796.73	3032.94		7	4217.31	3558.18	2947.78
16	2291.06	1563.39		16	1332.97	1375.95		16	2188.33	2498.34		16	2486.56	2158.75		16	3156.39	3181.57		16	2904	2907.54		8	3988.72	3729.05	3163.99
18	1926.94	1463.91		18	1385.42	1442.5		18	2099.57	2473.06		18	2276.22	2405.76		18	3228.59	2720.63		18	2824.24	2782.26		9	3848.59	3610.45	3156.29
20	1595.31	1361.58		20	1380.66	1260.04		20	2142.31	2509.38		20	2560.8	2338.34		20	3913.64	2829.74		20	3698.11	2456.54		10	3726.67	3629.76	3106.01
22	1684.64	1292.11		22	1445.02	1630.97		22	1862.93	2607.29		22	2869.9	2323.02		22	3802.1	2428.29		22	3249.57	3158.95		11	4005.52	3449.04	3034.98
24	1717.44	1201.35		24	1498.99	1779.27		24	1950.95	2198.88		24	2631.09	2499.95		24	3698.46	2633.4		24	3960.34	2816.64		12	3825.55	3513.67	2875.15
26	1810.6	1282.94		26	1520.37	1905.24		26	1873.28	2318		26	2763.03	2559.38		26	3868.87	2677.31		26	3454.13	2781.97		13	3747.52	3252.38	2967.6
28	1994.78	1276.55		28	1647.99	2021.29		28	2075.95	2288.87		28	2665.57	2451.85		28	3475.38	2595.99		28	2943.56	3153.53		14	3809.32	3742.62	3095.56
30	1254.77	1294.4		30	1560.42	2159.55		30	2071.11	2119.33		30	2274.8	2396.68		30	3327.24	3017.16		30	3378.36	2549.37		15	3842.75	3269.16	2951.85
40	1060.87	4218.94		42	1136.52	2485.68		40	2259.77	5679.01		40	2384.17	3957.42		40	3730.86	2131.59		40	2987.27	4559.77		16	3837.16	3023.38	2779.58
42	1172.28	4188.87		44	1066.25	2365.21		42	2734.54	4852.89		42	2331.68	4121.02		42	3612.69	4626.93		42	2904.96	4617.89		17	3992.55	3446.7	2962.17
44	1246.55	4792.16		46	1155.73	2477.41		44	2501.7	5253.73		44	2247.72	4461.74		44	3898.95	4623.97		44	3111.72	6960.55		18	3864.64	3268.21	3077.32
46	1198.78	4831.38		48	1287.45	2483.1		46	2754.23	6022.65		46	2433.53	4310.54		46	3963.8	4550.99		46	3021.76	6906.32		19	3770.72	3257.13	3092.28
48	1317.47	4993.62		50	1340.3	2245.47		48	2851.06	5868.94		48	2342.81	4140.04		48	3854.93	5008.98		48	2574.73	6893.17		20	3961.24	3637.68	3054.49
50	1268.09	4885.27		52	1394.23	1740.99		50	2608.08	5872.49		50	2337.76	3622.2		50	3735.36	3933.86		50	3214.97	6948.92		21	3838.31	3410.49	2924.56
52	1120.9	4403.9		54	1437.27	1566.31		52	2606.03	6435.01		52	2411.76	3518.23		52	3459.68	4980.39		52	3146.05	5637.44		22	3771.9	3262.7	3082.82
54	1097.77	4126.26		56	1437.27	1785.38		54	2057.46	6215.54		54	2255.34	3064.25		54	3146.96	4484.15		54	2796.26	5312.56		23	3832.05	3686.36	3121.63
56	968.771	4246.64		58	1580.61	1768.38		56	2188.13	5693.71		56	2396.77	3366.29		56	2923.05	4074.59		56	3260.67	5102.56		24	3793.18	3287.15	3273.35
58	903.142	4296.26		60	1448.61	1777.94		58	2167.57	5749.91		58	2261.03	3946.57		58	3212.53	4418.51		58	2711.88	5076.09		25	3607.13	3358.78	3093.48
60	1025.81	4479.52		62	1501.92	1860.76		60	2135.59	5383.02		60	2248.38	4149.44		60	3392.91	3998.23		60	2789.66	4771.55		26	3838.34	3552.53	2946.97
62	1025.81	4246.57		64	1449.07	1847.82		62	2343.57	5125.56		62	2271.12	4989.49		62	3314.63	4512.85		62	2574.24	5313.65		27	3808.98	3426.7	2787.1
64	1150.37	4067.03		66	1486.96	1854.78		64	2312.47	5248.05		64	2330.32	5008.81		64	3543.38	4578.28		64	2747.92	5531.9		28	3945.07	3257.08	3000.81
66	1287.8	3912.07		68	1476.57	1866.97		66	2295.16	4929.5		66	2114.51	4762.53		66	3611.59	6440.41		66	2615.06	5272.09		29	4051.84	3566.48	2926.21
68	1375.27	3603.5		70	1547.03	1661.2		68	2248.8	4901.63		68	2317.92	3943.8		68	3127.33	5831.89		68	2589.39	5866.28		30	3983.78	3443.01	3028.03
70	1431.1	3851.74		72	1529.24	1553.38		70	2255.82	4890.98		70	2340.65	3776.06		70	3024.05	5771.49		70	2870.14	6590.4		39	3895.67	3975.6	3194.97
72	1436.29	3567.18		74	1592.78	1463.49		72	2257.29	5117.11		72	2141.62	3425.05		72	3230.27	5829.73		72	2814.17	5658.84		40	4291.29	3996.92	3145.23
74	1289.25	3476.84		76	1514.94	1471.87		74	2168.8	5155.69		74	2273.01	3407.74		74	3643.77	5008.44		74	3129.51	5213.18		41	4308.51	3735.26	3208.28
76	1272.17	3469.27		78	1632.32	1545.8		76	2104.54	5206.84		76	2013.34	3574.96		76	3722.21	4686.01		76	2821.83	5624.18		42	4350.88	3765.76	3413.12
78	1420.42	3195		80	1600.74	1532.1		78	2156.96	4583.2		78	2247.68	3614.19		78	3853.08	5099.67		78	2634.33	4551.55		43	4315.75	4087.93	3542.46
80	1396.35	3362.92		82	1616.52	1477.16		80	2051.66	4722.43		80	2072.09	3682.79		80	3693.78	4598.03		80	2719.6	4795.83		44	4264.41	4261.21	3565.51
82	1524.39	3427.43		84	1546.07	1662.87		82	1941.67	4403.06		82	1958.61	3887.4		82	3431.19	4329.36		82	2440.31	4857.5		45	4328.65	4346.48	3661.86
84	1594.12	3531.62		86	1466.7	1734.55		84	2199.53	4507.9		84	2131.18	3707.33		84	3003.01	4292.82		84	2831.45	5159.58		46	4383.26	4324.27	3610.69
86	1647.7	3451.38		88	1578.83	1628.73		86	2017.36	4327.83		86	1797.02	4035.71		86	3129.05	3546.99		86	2736.76	5058.73		47	4529.15	4676.4	4143.48
88	2034.32	3247.54		90	1488.19	1529.04		88	1958.24	5023.04		88	1786.42	3677.05		88	3209.87	3531.43		88	2983.01	4551.3		48	4607.54	5158.98	4388.24
90	2039.86	3051.28		92	1373.42	1589.8		90	2034.36	4529.55		90	1944.95	3457.14		90	3172.14	3863.53		90	2769.37	4584.19		49	4671.85	5727.36	4339.56
92	1911.47	2811.32		94	1257.75	1570.7		92	1987.66	4372.51		92	1677.34	3723.71		92	3031.39	3508.21		92	3113.27	3447.83		50	4810.22	6852.61	4613.06
94	2051.82	2948.33		96	1219.25	1531.37		94	1898.88	4720.92		94	1872.12	3449.29		94	2774.54	3777.26		94	2808.26	3594.87		51	4505.64	7193.58	4502.7
96	1965.43	2806.64		98	1248.53	1345.66		96	1681.18	3813		96	1885.82	3767.72		96	2658.72	3565.38		96	3060.39	3864.35		52	4570.01	6876.36	4907.49
98	1958.69	2853.12		100	1194.93	1381.81		98	1853.43	4410.59		98	1743.44	3787.53		98	3042.77	3293.62		98	2709.01	4054.85		53	4789.81	8028.18	5707.7
100	1811.53	2840.48		102	1166.27	1480.88		100	1676.68	4177.62		100	1724.56	3398.3		100	3051.84	3555.03		100	2885.74	4723.41		54	4689.75	8741.87	5652.91
102	1636.55	2665.63		104	1191.47	1556.21		102	1784.92	4413.48		102	1872.7	3457.45		102	3647.88	3521.87		102	2506.06	5014.9		55	4480.28	8853.2	6069.94
104	1631.01	2521.14		107	1273.75	1360.5		104	1920.56	4679.42		104	1708.72	3033.72		104	3866.97	3457.68		104	2705.3	4926.99		56	4387.64	9147.92	6075.47
106	1615.53	2510.02		109	1313.15	1457.44		106	2006.99	4579.31		106	1811.43	2718.5		106	4214.1	3745.47		106	2608.93	4339.54		57	4389.83	8372.39	6054.88
108	1443.59	2530.63		111	1411.1	1633.52		108	1985.72	4225.74		108	2206.81	3043.43		108	3808.39	2949.25		108	2259.85	4132.81		58	4700.67	7643.36	6292.32
110	1618.23	2453.68		113	1411.1	1726.66		110	1955.13	3979.87		110	2102.13	3204.77		110	3458.43	3568.07		110	2530.03	3638.73		59	4745.18	8653.04	6104.88
112	1581.58	2522.67		115	1527.57	1710.86		112	1727.24	3837.1		112	2223.33	2910.99		112	3188.51	2996.15		112	2064.91	3532.08		60	4529.02	8380.01	5642.98
114	1725.39	2377.19		117	1376.69	1649.54		114	1738.72	4358.94		114	2129.94	3272.28		114	2943.5	3672.33		114	1930.35	4198.66		61	4338.05	7993.85	5671.22
116	1603.64	2465.77		119	1538.76	1634.53		116	1515.11	3865.06		116	1901.6	2971.56		116	3087.72	3472.77		116	2463.42	4082.7		62	4712.49	8264.29	5821.66
118	1525.15	2423.84		121	1395.59	1806.93		118	1589.28	4185.09		118	1778.8	3009.33		118	3071.01	3286.76		118	3054.18	5205.87		63	4723.7	7937.22	5384.74
120	1509.12	2417.92		123	1463.48	1749.96		121	1738.51	4020.54		121	1790.64	3068.43		121	3544.6	3516		121	3038.04	5350.1		64	4747.01	8071.09	4984.02
122	1681.07	2467.61		125	1359.95	1772.88		123	1662.05	3889.88		123	1679.42	3180.76		123	3487.28	3273.35		123	3422.22	4973.05		65	4634.69	8238.52	4835.34
124	1406.97	2371.78		127	1386.57	1701.25		125	1881.65	3799.83		125	1727.46	3162.13		125	3101.02	3224.89		125	3397.05	5546.23		66	4395.49	7827.8	5261.37
126	1599	2678.07		129	1410.03	1667.5		127	1668.04	3934.52		127	1716.4	3133.47		127	4025.8	3675.28		127	2592.43	5216.94		67	4298.66	8381.66	5323.97
128	1602.35	2537.11		131	1523.37	1969.83		129	1606.24	3802.74		129	1689.83	3361.81		129	3601.49	3522.02		129	2711.1	5231.65		68	4655.52	8370.46	5536.36
130	1547.9	2324.31		133	1478.59	2122.39		131	1828.75	3536.26		131	1706.1	3119.81		131	3648.12	3091.47		131	2252.56	5641.47		69	4408.93	7931.25	4924.97
132	1581.21	2151.46		135	1539.48	1910.39		133	1623.65	3610.86		133	1658.63	3752.52		133	3725.95	3451.8		133	2486.39	4441.14		70	4507.42	8013.91	5133.72
134	1528.18	2044.4		137	1523.5	1864.41		135	1852.89	3582.24		135	1673.05	3401.33		135	3088.89	2864.82		135	2566.94	4386.72		71	4319.1	7577.46	5166.65
136	1428.41	2253.71		139	1562.19	1910.83		137	1773.14	3703.45		137	1680.57	3249.91		137	3275.76	3379.49		137	2490.88	3641.35		72	4458.4	7661.31	5295.46
138	1387.54	2348.43		141	1584.36	2043.86		139	1722.17	3825.42		139	1709.29	3539.03		139	3365.35	3163.65		139	3077.94	3912.38		73	4528.63	7861.93	4789.47
140	1196.92	2295.66		143	1498.04	2170.04		141	1895.55	3817.28		141	1927.98	3230.21		141	3338.01	3408.18		141	2624.62	4434.51		74	4536.74	7395.59	4760.82
142	1156.91	2257.34		145	1390.53	2016.12		143	1661.95	4057.94		143	2112.98	3224.28		143	3393.23	3987.95		143	2812.16	5138.28		75	4533.73	6879.72	4550.1
144	1284.24	2282.29		147	1325.75	1870.95		145	1837.78	3825.6		145	1944.51	3079.37		145	3916.29	3096.84		145	3142.18	4971.29		76	4588.8	6761.04	4769.64
146	1253.76	2274.98		149	1268.81	2037.87		147	1815.94	3945		147	1978.56	2957.3		147	3332.41	3690.89		147	3094.74	4803.33		77	4561.39	6599.73	4760.98
148	1275.23	2160.55		151	1133.85	2020.79		149	1722.48	3766.99		149	1739.99	2644.66		149	3161.66	3926.97		149	3140.56	4714.73		78	4862.84	7192.73	4964.22
150	1346.32	2078.39		153	1118.47	1947.09		151	1796.76	4042.4		151	1639.59	2652.11		151	3303.68	3361.84		151	3260.36	3999.85		79	4780.65	6543.56	4622.31
152	1608.21	2217.19		155	1051.62	1760.68		153	1943.4	3642.84		153	2042.47	2629.22		153	3113.02	3575.91		153	3497.68	4223.06		80	4674.11	6468.07	4420.23
154	1575.61	2257.94		157	1137.95	1624.37		155	2135.89	3539.92		155	2081.57	3010.98		155	3091.89	2784.98		155	2520.43	4413.96		81	4826.73	6122.54	4423.54
156	1528.2	2201.92		159	1250.46	1479.31		157	1763.75	3735		157	1998.22	3102.29		157	3620.09	3202.5		157	2291.21	4291.3		82	4739.81	6091.18	4425.75
158	1434.17	2164.58		161	1179.32	1502.92		159	1962.41	3206.21		159	2150.11	2812.64		159	3795.72	2357.05		159	2451.69	4187.46		83	4675.48	6034.09	4296.19
160	1477.07	2190.31		163	1276.74	1754.28		161	1799.79	3490		161	1934.16	3292.82		161	3893.28	2380.99		161	2158.03	4979.85		84	4707.79	6365.76	4362.91
162	1514.9	2189.08		165	1462.9	1796.48		163	1669.94	4351.06		163	2050.76	2978.42		163	3627.85	2809.16		163	1999.38	4259.7		85	4822.39	5911.81	3913.78
164	1394.86	2232.34		167	1446.31	1687.03		165	1749.33	4112.94		165	1923.42	2766.65		165	4921.51	2581.3		165	2350.37	4451.82		86	4575.37	6119.07	3821.11
166	1228.18	2254.09		169	1414.3	1669.95		167	1886.81	3880.3		167	1955.35	3171.88		167	3791.66	2973.34		167	2886.9	5132.63		87	4691.64	5562.48	3688.74
168	1347.9	2070.77		171	1289.47	1882.49		169	1808.1	4198.9		169	1823.17	2855.22		169	3727.02	3624.16		169	2857	3985.93		88	4645.72	5097.25	3382.06
170	1611.62	2022.72		173	1258.06	1906.64		171	1717.73	3049.02		171	1712.99	3235.55		171	4595.72	3214.8		171	3216.11	4793.12		89	4446.3	5398.52	3562.95
172	1705.65	2056.48		175	1323.02	1794.29		173	1857.62	3034.12		173	1691.54	3627.36		173	3707.61	2991.15		173	2786.93	3780.9		90	4542.7	5169.88	4040.06
174	1735.7	2159.78		177	1272.29	1550.55		175	1784.65	2972		175	1666.04	3567.98		175	3614.67	3471.41		175	2645.68	3804.24		91	4595.39	4957.56	3680.36
176	1638.27	2203.38		179	1121	1657.06		177	1815.38	3755.04		177	1956.38	3561.03		177	3446.02	2887.28		177	2571.32	4461.14		92	4574.26	4530.68	3605.46
178	1705	2158.4		181	1152.97	1604.98		179	1865.99	3608.04		179	2076.51	3630.21		179	3618.11	3245.07		179	2598.22	3156		93	4641.88	4570.34	3742.46
180	1646.71	2113.21		183	1160.52	1690.92		181	1853.17	3826.99		181	1880.62	2901.83		181	3016.79	3412.54		181	2916.13	3346.7		94	4511.48	4840.09	3612.2
182	1615.71	2097.8		185	1208.67	1459.52		183	1799.86	4373.47		183	1990.17	3281.11		183	3212.19	3148.25		183	2585.12	3276.82		95	4429.48	4998.98	3677.37
184	1311.67	2272.68		187	1110.51	1409.29		185	1858.55	4020.82		185	1836.03	2751.68		185	3698.32	2983.63		185	2555.09	3187.62		96	4571.31	4053.43	3946.17
186	1177.62	2218.74		189	1050.05	1362.6		187	1813.51	3930.29		187	1689.7	2567.47		187	3454.16	2985.34		187	2522.22	3362.4		97	4417.3	4530.38	3650.73
188	1147.57	2257.26		191	1015.64	1326.72		189	1714.4	3637.41		189	1816.3	2780.63		189	3762.49	2654.03		189	2602.31	4231.18		98	4391.2	4487.81	3917.3
190	1229.64	2356.5		193	976.682	1507.98		191	1892.8	3660.85		191	1810.93	2834.05		191	4015.99	3022.68		191	2481.68	4450.63		99	4332.6	4958.27	3856.11
192	1269.64	2189.4		195	1120.91	1574.01		193	1666.04	3399.14		193	1938.58	2900.65		193	3291.9	2966.8		193	2684.43	4785		100	4289.58	4823.35	3326.46
194	1284.53	1983.01		197	1157.24	1439.63		195	1685.8	3399.27		195	1855.43	2808.72		195	3094.16	3123.31		195	1978.97	5671.52		101	4457.96	4365.41	3501.45
196	1370.18	1996.07		199	1192.15	1436.29		197	1830.12	3778.78		197	1865.84	2738.43		197	2840.38	3117.77		197	2226.08	5071.17		102	4205.77	4245.88	3373.03
198	1395.49	1889.61						199	1675.29	3598.57		199	2086.62	2558.44		199	2435.27	3277.32		199	2168.18	4556.14		103	4057.84	4452.38	3580.03
200	1637.15	1897.16																						104	4259.77	4091.49	3727.31
																								105	4352.42	4173.02	3459.32
																								106	4255.04	4136.88	3322.87
																								107	4322.31	3971.76	3206.29
																								108	4292.93	4103.51	3018.47
																								109	4620.55	3872.05	3442.95
																								110	4663.97	4164.6	3404.6
																								111	4417.47	4372.25	3107.92
																								112	4311.07	4324.2	2844.83
																								113	4278.02	4067.89	2732.97
																								114	4788.71	4174.88	2981.36
																								115	4508.01	4147.56	2985.51
																								116	4381.96	4399.08	2818.5
																								117	4304.63	4039.43	2620.11
																								118	4370.83	3899.47	2813.04
																								119	4561.17	3730.56	2770.04
																								121	4669.39	4140.15	2900.43
																								122	4255.81	4091.4	2793.39
																								123	4527.67	4004.84	2808.02
																								124	4454.59	3749.67	2975.42
																								125	4384.55	3907.64	3016.3
																								126	4240.59	3885.53	2922.21
																								127	4060.1	3940.84	3006.58
																								128	4118.93	4034.1	2997.55
																								129	4270.33	3767.52	2969.17
																								130	4297.18	3613.91	2840.19
																								131	4329.41	3643.27	2753.25
																								132	4276.38	3490.01	2622.59
																								133	4342.78	3695.17	2628.19
																								134	4433.85	3859.49	2787.07
																								135	4469.59	3434.01	2687.03
																								136	4358.67	3821.84	2699.57
																								137	4317.73	3618.6	2861.27
																								138	4220.54	3657.59	2718.57
																								139	4448.43	3801.51	2862.32
																								140	4247.84	3731.08	3040.08
																								141	4276.54	3484.04	2926.41
																								142	4314.16	3608.25	3146.51
																								143	4359.44	3362.24	2876.84
																								144	4420.17	3474.18	2937.92
																								145	4615.53	3443.06	3098.58
																								146	4329.31	3469.3	3086.83
																								147	4420.48	3193.03	3019.72
																								148	4228.27	3335.98	2895.16
																								149	3956.74	3523.29	2690.66
																								150	4043.35	3788.79	3040.21
																								151	4283.85	3773.19	2896.44
																								152	4059.34	3865.85	2797.62
																								153	3866.07	3520.8	2915.72
																								154	3770.95	3637.67	2727.98
																								155	3792.35	3869.03	2949.81
																								156	4012.39	3929.28	3013.47
																								157	4166.03	3494.68	2960.68
																								158	3979.29	3402.93	2890.11
																								159	4150.01	3295.5	2951.6
																								160	4075.65	3455.69	3146.6
																								161	4039.57	3463.62	3185.92
																								162	4162.78	3220.19	2901.74
																								163	4361.32	3442.36	2866.94
																								164	4600.37	3531.39	2797.96
																								165	4431.01	3979.47	2962.25
																								166	4223.93	3676.34	3020.02
																								167	4338.43	3582.03	2864.88
																								168	4482.99	3575.7	2552.7
																								169	4546.13	3594.74	2687.28
																								170	4450.91	3707.69	2711.09
																								171	4110.83	3847.53	2704.3
																								172	4255.66	3444.7	2627.85
																								173	4110.24	3400.76	2621.3
																								174	4142.13	3220.43	2440.86
																								175	4058.12	3134.12	2577.13
																								176	4002.84	3474.95	2664.03
																								177	4070.54	3358.67	2903.89
																								178	4040.42	3278.28	2853.73
																								179	3919.21	3311.26	2706.57
																								180	4059.26	3207.3	2683.16
																								181	4027.7	3183.49	2891.25
																								182	4079.85	3407.21	3130.87
																								183	4220.24	3408.41	3099.33
																								184	4145.94	3443.08	2976.34
																								185	4047.41	3374.59	2693.31
																								186	4053.31	3155.75	2713.28
																								187	4156.27	3119.92	2939.19
																								188	4163.03	3300.95	2868.21
																								189	4274.41	3192.48	2731.21
																								190	4215.18	3186.24	2702.09
																								191	4081.64	2893.98	2660.99
																								192	4143.17	3022.49	2769.11
																								193	4453.14	3173.74	2753.83
																								194	4286.5	3571.44	2666.05
																								195	4284.14	3411.07	2715.03
																								196	4256.66	3426.7	2592.08
																								197	4124.93	3305.59	2805.22
																								198	4081.63	3615.75	2878.34
																								199	4323.35	3650.1	2835.51
																								200	4038.83	3734.42	2648.11
																								201	4024.46	3395.13	2671.62
																								202	4192.15	3468.84	2587.02
																								203	3994.79	3527.42	2856.02
																								204	3958.72	3564.6	2827.27
																								205	4076.34	3465.1	2763.66
																								206	3995.45	3430.55	2702.66
																								207	4021.17	3347.45	2728.46
																								208	3906.31	3262.55	2840.67
																								209	3826.59	3270.95	2839.63
																								210	3743.97	3204.65	2845.6

## Sheet: Supplementary Figure 7
Supplementary Figure 7c	hSMG: characteristics in gene expression of isolated cell population from hSMG tissue
	KRT5				KRT7				AQP5				BHLHA15				ACTA2				KRT14
	CD49f+CD26-	CD49f+CD26+	CD49f-CD26-		CD49f+CD26-	CD49f+CD26+	CD49f-CD26-		CD49f+CD26-	CD49f+CD26+	CD49f-CD26-		CD49f+CD26-	CD49f+CD26+	CD49f-CD26-		CD49f+CD26-	CD49f+CD26+	CD49f-CD26-		CD49f+CD26-	CD49f+CD26+	CD49f-CD26-
	0.9577	0.095	0.053		0.1868	0.9855	0.0453		0.005	1.0506	0.001		0	0.794767	0		0.0177	0.0095	0.9708		1.4363	0.0556	0.0012
	1.0441	0.1061	0.3035		0.138	1.0147	0.0467		0.0356	0.9518	0.0679		0.21931	1.26233	0		0.0185	0.0201	1.0716		0.8074	0.2145	0.0006
	1.4883	0.0135	0.3875		0.0878	0.9782	0.044		0.0009	0.9255	0.0547		0	0.996752	0		0.0286	0.0102	0.9613		0.8624	0.3021	0.0019
			0.0628		0.098	1.0222	0.0364		0.0009	1.0805	0.0126
	p-value	<0.001	<0.001		p-value	<0.001	0.003		p-value	<0.001	0.51		p-value	<0.001	0.58		p-value	0.78	<0.001		p-value	0.006	0.003
Supplementary Figure 7e	hSMG: characteristics in EGFR-related gene expression of isolated cell population from hSMG tissue
	EGFR				ERBB2				ERBB3				ERBB4
	CD49f+CD26-	CD49f+CD26+	CD49f-CD26-		CD49f+CD26-	CD49f+CD26+	CD49f-CD26-		CD49f+CD26-	CD49f+CD26+	CD49f-CD26-		CD49f+CD26-	CD49f+CD26+	CD49f-CD26-
	1.4343	0.8725	1.0795		0.4913	0.6689	0.1828		0.0744	1.3297	0.1897		0	0.7176	0
	1.0009	1.0164	1.9636		0.4162	1.1491	0.0083		0.2685	0.8815	0		0	1.1025	0.3809
	1.1242	1.1276	1.2855		0.1454	1.3009	0.2681		0	0.8532	0		0	1.264	0
	p-value	0.57	0.57		p-value	0.02	0.33		p-value	0.002	0.75		p-value	0.003	0.48

[truncated: 1 more sheets: Supplementary Figure 10]
